# Supplementary material for: Comparison of obesity-related indices for identifying nonalcoholic fatty liver disease: a population-based cross-sectional study in China
Source: Lipids Health Dis. 2021 Oct 10;20:132. doi: 10.1186/s12944-021-01560-3 (PMC8502306; doi:10.1186/s12944-021-01560-3)
Supplement: Supplementary file 1 — Additional file 1. [file 12944_2021_1560_MOESM1_ESM.xlsx]

## Sheet: Sheet1
ID	FL	GENDER	AGE	ALT	AST	ALT/AST
61910210854	0	1	50	23.3	19.2	1.21354
61912243100	0	0	49	7.1	13	0.546154
62001030143	0	1	28	19.8	21.8	0.908257
62001030144	0	0	36	12.5	18.7	0.668449
62001130291	0	1	34	16.2	16.6	0.975904
62001150007	0	0	41	27.6	20.4	1.35294
62001160005	0	1	57	14	17.2	0.813953
62001190025	0	1	34	22.2	20.4	1.08824
62001190026	1	1	48	17.3	17.3	1
62003230126	0	1	32	50.8	29.4	1.72789
62003250007	1	1	29	30.8	25.1	1.22709
62003260001	0	0	58	10.2	18.5	0.551351
62003310131	0	1	32	17.1	25.6	0.667969
62003310133	0	0	44	21.3	30.5	0.698361
62004010027	0	0	37	8.9	14.2	0.626761
62004070040	1	0	59	21.6	20.8	1.03846
62004110037	1	1	43	39.6	36.6	1.08197
62004141081	0	0	45	11	15.5	0.709677
62004150004	1	0	51	11.9	15.7	0.757962
62004150005	0	1	28	22.3	19.3	1.15544
62004150040	0	1	43	62.6	33.3	1.87988
62004150587	0	0	60	16.2	20.5	0.790244
62004180065	0	0	48	30.5	32.5	0.938462
62004180066	1	1	49	99.4	60	1.65667
62004200004	0	0	44	15.8	22.6	0.699115
62004200012	0	1	49	29.7	24.5	1.21224
62004200113	1	1	45	57.9	24.9	2.3253
62004200122	0	1	33	9.5	18	0.527778
62004220004	0	0	28	8.7	15.5	0.56129
62004220005	0	1	46	16.7	22.6	0.738938
62004260349	1	1	56	27.3	24.8	1.10081
62004270007	0	1	30	68.8	38.7	1.77778
62004280048	0	0	56	12.3	18.9	0.650794
62004300035	1	1	48	37.5	24.7	1.51822
62004300145	0	1	22	13.3	16.2	0.820988
62004302983	0	1	28	1223.7	845	1.44817
62005061164	1	1	51	19.2	19.3	0.994819
62005061180	1	0	23	17.4	18.8	0.925532
62005061760	0	0	50	9.7	17.6	0.551136
62005061761	0	1	53	15.6	20.3	0.768473
62005070001	0	1	47	17.2	23.7	0.725738
62005070002	0	0	44	11.2	18.1	0.618785
62005070003	1	1	40	15.5	16.6	0.933735
62005070589	0	1	46	21	19.4	1.08247
62005080152	0	1	36	19.9	17.9	1.11173
62005090613	0	1	41	55.5	34.9	1.59026
62005110128	0	1	42	23.6	23.4	1.00855
62005110574	1	0	53	21	22.9	0.917031
62005110594	0	1	52	15.5	19.2	0.807292
62005110596	0	1	34	10.4	19.3	0.53886
62005110607	1	1	45	16.1	19	0.847368
62005110610	0	0	44	10.1	15.6	0.647436
62005140004	0	1	48	20.9	24.7	0.846154
62005140005	0	1	58	13.4	19.4	0.690722
62005140186	1	1	30	63.1	36.3	1.73829
62005140187	0	0	33	14.5	16.1	0.900621
62005150125	0	1	32	51.2	31.5	1.6254
62005150819	0	0	54	20.9	21.4	0.976636
62005181185	0	1	30	19.2	20	0.96
62005190499	0	0	54	10	16.5	0.606061
62005200203	0	0	38	9	15.9	0.566038
62005210038	0	1	60	13.3	14.7	0.904762
62005210042	0	0	58	11.6	14	0.828571
62005210516	0	1	67	12.4	18.6	0.666667
62005210518	0	0	63	11.2	19.1	0.586387
62005210558	0	1	41	17.7	17.9	0.988827
62005210559	0	1	58	19.1	24.8	0.770161
62005250011	0	1	64	28.1	19.8	1.41919
62005260005	0	0	80	17.8	21.2	0.839623
62005270128	0	0	53	19.7	24.4	0.807377
62005280072	0	1	45	42	30.2	1.39073
62005281051	0	1	53	17.7	21.8	0.811927
62005281052	0	1	51	19.8	17.2	1.15116
62005290169	0	0	33	11.2	15.9	0.704403
62005290372	0	1	34	45.7	25.5	1.79216
62005290424	0	0	55	14.1	23.8	0.592437
62005300045	1	0	56	15.1	18.4	0.820652
62005300102	0	1	45	21.1	18.8	1.12234
62006010018	0	1	28	11.5	12.5	0.92
62006010027	0	1	49	21.6	21.7	0.995392
62006010032	0	0	49	10.7	22.8	0.469298
62006020018	1	1	53	20.7	19.2	1.07812
62006020281	0	0	38	9	19.6	0.459184
62006020290	1	1	33	308.8	115.9	2.66437
62006020292	1	1	51	105.8	63.8	1.65831
62006030006	0	1	40	11.1	13.2	0.840909
62006030008	0	1	44	31.3	17.5	1.78857
62006030217	0	1	55	45.1	32.8	1.375
62006030468	0	1	22	10.9	14.9	0.731544
62006030489	1	1	25	43.2	26.5	1.63019
62006050322	1	1	45	19.1	17.1	1.11696
62006050514	0	0	46	16.3	21.8	0.747706
62006050853	0	0	30	9.5	18.9	0.502646
62006060066	0	1	33	28	24.5	1.14286
62006081381	0	0	50	10.6	23	0.46087
62006090302	0	0	40	16.7	20.1	0.830846
62006090489	0	1	59	11.8	18.5	0.637838
62006100012	1	1	39	29.4	28.1	1.04626
62006100014	0	0	32	14.5	24.8	0.584677
62006100020	0	1	24	37.6	32.9	1.14286
62006100277	1	0	64	27.4	33.2	0.825301
62006120192	0	1	34	18.6	19.8	0.939394
62006160001	0	1	55	13.5	12.7	1.06299
62006161540	0	1	60	28.5	23.2	1.22845
62006161590	0	0	55	25.6	23.1	1.10823
62006180027	0	1	27	16.3	18.7	0.871658
62006180183	1	1	31	49.2	27.5	1.78909
62006190148	0	0	73	12	21.6	0.555556
62006190160	0	1	42	15	19.9	0.753769
62006200002	1	1	49	23.7	18.9	1.25397
62006220186	0	1	28	17.8	21.9	0.812785
62006230014	1	1	23	19.6	16.6	1.18072
62006240074	0	0	53	10.9	17.8	0.61236
62006240307	0	0	54	15.2	18.1	0.839779
62006242601	0	0	68	24.9	25.5	0.976471
62006242603	0	0	39	8.1	15.1	0.536424
62006281276	0	1	56	18.9	19.5	0.969231
62006281381	1	1	28	96.9	38.8	2.49742
62006281383	0	0	49	17.3	28.3	0.611307
62006290104	0	0	48	14.2	14.6	0.972603
62006292010	1	1	50	68	43.5	1.56322
62006300654	0	1	48	15.1	24.3	0.621399
62006301026	1	1	45	85.8	42.5	2.01882
62007010001	0	1	52	19.3	22	0.877273
62007010157	1	1	40	27.3	21.4	1.2757
62007010225	1	1	42	21.7	24.4	0.889344
62007020057	0	0	53	15.2	22.5	0.675556
62007020112	1	1	31	48.8	24.3	2.00823
62007020160	0	1	60	13	15.7	0.828025
62007030036	0	0	54	12.6	21.2	0.59434
62007060097	1	1	41	56.3	27.6	2.03986
62007060100	0	0	36	11.7	15.3	0.764706
62007060911	0	1	36	8.1	16.5	0.490909
62007060913	0	1	48	23.3	23.7	0.983122
62007070002	0	1	39	39.3	25.3	1.55336
62007080015	0	1	51	20.7	23.1	0.896104
62007080096	0	1	71	17.5	35.6	0.491573
62007080121	0	1	38	12.2	20.8	0.586538
62007080122	0	1	24	30.9	21.6	1.43056
62007080123	1	1	53	26	17.7	1.46893
62007090194	1	1	49	18.4	22.6	0.814159
62007100583	0	1	64	16.7	21.6	0.773148
62007100584	0	1	32	40.6	27.8	1.46043
62007110188	0	1	51	26.5	22.4	1.18304
62007110240	0	0	50	17.4	17.7	0.983051
62007130001	0	0	39	16.1	18.7	0.860963
62007130002	1	1	43	57.8	39.6	1.4596
62007130063	0	0	73	14.8	18.1	0.81768
62007130618	0	0	52	19	22.1	0.859729
62007130767	0	0	45	9.6	16.4	0.585366
62007130769	1	1	46	25.9	21.4	1.21028
62007150604	0	0	49	19.5	15.4	1.26623
62007150642	0	1	50	21.6	22.6	0.955752
62007150643	0	1	42	22.6	21.9	1.03196
62007160125	1	1	42	33.5	23.1	1.45022
62007160177	0	0	49	14.4	21.5	0.669767
62007160178	1	1	51	22.9	23.8	0.962185
62007171030	0	0	26	10.8	17.6	0.613636
62007200034	0	1	50	4.5	21.2	0.212264
62007200036	0	1	50	21.4	21.9	0.977169
62007200152	0	1	52	22.6	32.6	0.693252
62007210222	0	1	36	63.3	37	1.71081
62007220192	0	1	47	12.5	13.2	0.94697
62007220597	1	1	58	28.7	29.4	0.97619
62007220598	1	1	60	17.4	21	0.828571
62007220599	0	1	50	20.6	24.5	0.840816
62007230028	0	0	43	13.1	17.7	0.740113
62007230317	0	1	33	10.4	15.8	0.658228
62007230470	1	1	38	33.4	19	1.75789
62007240191	0	1	64	21.2	28.9	0.733564
62007270144	0	1	48	21.8	27	0.807407
62007270147	0	0	42	12.7	15.7	0.808917
62007270363	0	0	30	14.4	16.9	0.852071
62007290100	0	0	57	12	25	0.48
62007300197	1	1	42	23.2	19.4	1.19588
62007300252	1	1	37	133.8	61.1	2.18985
62008030367	1	1	45	17.2	27.8	0.618705
62008030369	0	1	41	34.5	24.3	1.41975
62008030375	1	1	51	10.4	13.8	0.753623
62008030376	0	1	57	16.1	20.5	0.785366
62008030409	0	1	42	10.9	19.1	0.570681
62008030410	0	1	32	16.4	24	0.683333
62008030411	0	1	55	21.2	19.8	1.07071
62008040105	1	1	50	51.4	27.7	1.8556
62008041464	0	1	45	25.6	16.5	1.55152
62008050194	0	0	57	31.7	32.3	0.981424
62008050199	0	1	63	32.5	34	0.955882
62008050424	0	0	57	24.8	23.6	1.05085
62008050426	0	0	66	10.8	17.8	0.606742
62008060258	0	0	50	11.3	20.1	0.562189
62008060259	0	0	56	17.7	22	0.804545
62008080048	0	1	48	39.8	28.7	1.38676
62008080053	0	0	47	6.6	14.7	0.44898
62008100383	1	1	46	35	20.5	1.70732
62008100822	0	1	55	19.1	25	0.764
62008110312	0	0	57	15.8	15.8	1
62008110313	0	1	57	38	37.1	1.02426
62008110318	1	1	56	45.9	38.9	1.17995
62008110319	0	1	34	29.7	19.1	1.55497
62008110320	1	1	50	35.2	25.5	1.38039
62008130206	0	0	35	10.5	15.6	0.673077
62008130207	1	1	31	155.4	78	1.99231
62008130208	0	1	31	28.8	23.1	1.24675
62008130209	1	1	30	19.4	19.8	0.979798
62008140001	1	1	52	146.6	133.6	1.09731
62008140188	1	0	77	10.5	19.2	0.546875
62008140189	0	1	73	13.2	22.2	0.594595
62008140197	0	0	40	23.6	26.5	0.890566
62008141337	1	0	50	7.7	18	0.427778
62008141338	0	1	51	28.3	25.3	1.11858
62008150093	1	0	53	15.6	20.6	0.757282
62008180359	0	1	60	14.5	17	0.852941
62008180372	1	1	38	47.3	31	1.52581
62008180373	0	1	36	36.6	31.5	1.1619
62008190781	0	0	33	14.8	23	0.643478
62008190853	0	1	30	12.8	17.1	0.748538
62008190856	1	1	40	25	30	0.833333
62008240412	0	1	31	48.1	30.1	1.59801
62008240413	0	0	30	8.7	15.3	0.568627
62008240415	0	0	29	14	18.3	0.765027
62008251217	0	1	45	16.4	21.4	0.766355
62008251218	0	0	45	21.1	23.6	0.894068
62008252172	0	0	33	7.1	15	0.473333
62008260161	0	1	68	50.3	52	0.967308
62008260168	0	0	66	13.2	20.3	0.650246
62008260763	0	1	27	37.9	41.4	0.915459
62008260764	0	1	33	15	19.9	0.753769
62008260765	0	0	42	11.2	13.8	0.811594
62008260766	0	1	41	37.8	22.8	1.65789
62008280126	0	0	57	15.7	23.1	0.679654
62008280584	1	1	43	37.5	23.3	1.60944
62008290003	0	1	28	27.3	24.9	1.09639
62008310471	0	0	45	7.8	13	0.6
62008310472	1	1	45	31.1	24.2	1.28512
62009010194	0	1	54	28	27.9	1.00358
62009010384	0	0	64	29.2	22.4	1.30357
62009010385	1	1	33	54.8	37.7	1.45358
62009010387	0	1	35	28.1	28.3	0.992933
62009020140	1	1	36	47	24.6	1.91057
62009030184	0	1	54	9.4	17	0.552941
62009030247	0	1	40	19.7	16.1	1.2236
62009030272	1	1	49	57.9	44.1	1.31293
62009030273	0	0	56	76.3	61.1	1.24877
62009030274	1	1	56	66.8	41.1	1.6253
62009040136	1	1	23	32.5	15	2.16667
62009040214	0	1	51	20.4	24	0.85
62009040215	0	1	55	18.3	27.4	0.667883
62009040216	0	1	55	41.5	38.7	1.07235
62009070224	1	1	26	38	25.2	1.50794
62009080076	0	0	37	13.6	19.6	0.693878
62009090144	0	0	71	11.9	16.6	0.716867
62009090145	1	1	74	36	34.2	1.05263
62009100295	1	1	56	26.9	27.8	0.967626
62009100296	0	0	55	30.4	32.7	0.929664
62009140253	0	1	42	14.8	19.2	0.770833
62009140256	0	1	49	109	63.7	1.71115
62009150087	0	1	41	30.4	23.5	1.29362
62009150116	0	0	51	13.7	14.5	0.944828
62009150117	0	1	53	21.2	23.9	0.887029
62009150713	0	0	65	12.2	20.6	0.592233
62009180163	0	0	55	23.7	25.4	0.933071
62009190354	0	0	58	29.9	24.4	1.22541
62009210360	1	1	40	42	35.3	1.1898
62009230086	0	1	70	26.4	28	0.942857
62009270146	0	0	34	10.8	15.4	0.701299
62009270147	0	0	27	21	26	0.807692
62010090078	0	0	30	18.8	22.1	0.850679
62010120003	0	0	24	14.8	21.4	0.691589
62010130060	1	1	43	62.7	36.4	1.72253
62010142152	0	1	58	15.7	22.6	0.69469
62010142153	1	1	50	21.3	20.2	1.05446
62010142156	0	1	31	13.4	19.1	0.701571
62010150671	0	1	71	13.8	17.9	0.77095
62010160506	0	0	30	10.1	17.5	0.577143
62010160507	1	1	32	30.1	24.9	1.20884
62010200283	1	1	38	44.6	26.4	1.68939
62010200284	0	1	41	20.6	27.7	0.743682
62010200286	1	1	66	19.1	22.4	0.852679
62010200289	1	1	45	13.6	14.8	0.918919
62010200291	0	0	52	20.2	19.1	1.05759
62010221384	0	1	49	26.1	25.4	1.02756
62010221385	0	0	46	8.7	16	0.54375
62010260120	1	1	42	49.2	32.7	1.50459
62010271116	0	0	46	15.5	27.3	0.567766
62010271117	0	1	45	35.6	27.3	1.30403
62010290215	0	0	34	11.2	19	0.589474
62010290217	0	0	30	11.7	15.2	0.769737
62010290218	1	1	34	70.8	41.8	1.69378
62010290221	1	1	39	49.6	34	1.45882
62011020174	0	0	36	14.6	22.3	0.654709
62011020175	0	0	60	11.9	26.9	0.442379
62011030133	1	1	47	28.3	18.4	1.53804
62011030326	1	1	43	31.4	27	1.16296
62011040004	0	0	43	23.4	20.2	1.15842
62011070038	0	0	50	11.3	18.5	0.610811
62011090193	0	0	54	22.2	25.4	0.874016
62011090210	1	0	50	15.8	17.5	0.902857
62011090212	0	1	35	24.2	22.8	1.0614
62011090214	0	1	37	27.3	30.7	0.889251
62011090222	0	1	57	51.2	63.2	0.810127
62011090223	0	0	56	20.2	31	0.651613
62011090224	0	1	56	16.6	15.9	1.04403
62011101618	0	0	51	13.5	20.2	0.668317
62011110008	0	0	59	15.7	22.5	0.697778
62011130155	0	0	31	14.6	22.5	0.648889
62011170126	1	1	47	55.8	32.6	1.71166
62011170137	1	1	52	24.4	20.1	1.21393
62011180313	1	1	24	36.2	21.8	1.66055
62011180314	1	1	58	37.6	27.2	1.38235
62011180709	1	1	44	20.1	20.1	1
62011180711	0	0	35	13.3	15.6	0.852564
62011180713	0	1	33	25.8	24.3	1.06173
62011180714	0	0	36	9.6	12.7	0.755906
62011180716	0	0	27	8.8	15.4	0.571429
62011180718	0	1	32	36.2	22.4	1.61607
62011180720	0	1	34	17.9	21	0.852381
62011190091	0	0	47	9.4	14.5	0.648276
62011190464	1	1	50	51.9	35.3	1.47025
62011190465	0	1	46	13.6	20.2	0.673267
62011230204	0	1	37	20.8	21.2	0.981132
62011240570	0	1	38	67.8	25.7	2.63813
62011240574	0	1	31	8.4	14	0.6
62011260450	1	1	54	27	21.1	1.27962
62011280019	0	1	33	25.1	25.2	0.996032
62011300024	0	0	53	18.2	17.7	1.02825
62011300028	0	0	48	9.1	12.8	0.710937
62012010369	1	1	40	27.4	18.8	1.45745
62012041051	1	1	67	11.3	23.1	0.489177
62012070266	1	0	62	19.4	21.3	0.910798
62012070312	0	1	33	35.9	29.7	1.20875
62012070326	0	1	34	22.9	21.8	1.05046
62012090119	0	0	53	61.4	40.2	1.52736
62012110082	1	0	65	19.4	23.1	0.839827
62012140380	0	1	67	59.4	43.6	1.36239
62012140381	1	0	65	15.7	18.9	0.830688
62012150030	0	1	26	12	13.7	0.875912
62012150149	0	0	40	21	20.2	1.0396
62012150152	0	0	33	18.8	23.7	0.793249
62012150153	0	1	36	33.4	27.4	1.21898
62012220079	0	0	50	23	28.1	0.818505
62012220124	0	0	57	14	21.6	0.648148
62012230162	1	1	28	59.7	36.8	1.62228
72001020184	0	1	59	23.4	21.1	1.109
72001152226	1	1	49	29.4	26.6	1.10526
72001152246	1	1	42	44.2	29.6	1.49324
72004171496	0	1	29	41.4	29.1	1.42268
72004171498	0	1	55	31	25.2	1.23016
72004171499	1	1	54	35.8	33	1.08485
72004171500	0	1	59	24.5	25.7	0.953307
72004171501	0	1	50	34.6	32	1.08125
72004171502	0	1	43	39.5	33.2	1.18976
72004171504	0	0	29	15.4	20.6	0.747573
72004171505	1	0	52	23.5	24.2	0.971074
72004171506	0	0	76	18	21.7	0.829493
72004171507	0	0	53	26.4	24.4	1.08197
72004171509	0	0	79	14.3	23.5	0.608511
72004171510	0	0	76	16.2	21.8	0.743119
72004270148	0	1	58	20.5	23.4	0.876068
72005200051	0	1	31	34.3	16.9	2.02959
72005200056	0	1	38	24.1	21.6	1.11574
72005200071	0	0	31	16	18.5	0.864865
72006040308	0	1	80	44.3	51.7	0.856867
72006040311	1	1	71	19.8	21.9	0.90411
72006040312	0	1	72	13.5	22.1	0.61086
72006040313	1	1	66	23.1	25.1	0.920319
72006040314	0	1	78	11.3	26.1	0.43295
72006040315	0	1	74	29.6	18.4	1.6087
72006040316	1	1	86	19.6	26.4	0.742424
72006040318	1	1	79	23.9	32.6	0.733129
72006040319	0	1	82	11.6	24.3	0.477366
72006040320	0	1	70	17.6	25.2	0.698413
72006040321	0	1	77	16.6	26.9	0.6171
72006040322	0	1	77	13	25.4	0.511811
72006040323	0	1	70	15.5	34.7	0.446686
72006040324	0	1	81	17	26.3	0.646388
72006040325	1	1	65	19.5	20.4	0.955882
72006040326	0	1	76	23	32.4	0.709877
72006040327	0	1	78	24.7	29.8	0.828859
72006040328	1	1	80	12.4	20.5	0.604878
72006040329	0	1	81	13.9	21.7	0.640553
72006040330	0	1	66	12	17.1	0.701754
72006040331	1	1	68	26.8	26.4	1.01515
72006040332	1	1	66	22.3	27.2	0.819853
72006040333	0	1	65	16.3	21.1	0.772512
72006040334	0	1	70	16.7	18.4	0.907609
72006040335	1	1	69	42.6	47.9	0.889353
72006040336	0	1	80	12.4	26.4	0.469697
72006040338	1	1	73	21.3	32.7	0.651376
72006040340	1	1	80	19	20.9	0.909091
72006040341	0	1	72	12.9	41	0.314634
72006040342	0	1	58	8.1	20.4	0.397059
72006040343	0	1	84	10.6	15.2	0.697368
72006040344	1	1	67	28.3	26.6	1.06391
72006040345	1	1	84	18	25.8	0.697674
72006040346	0	1	70	20.5	35.5	0.577465
72006040347	0	1	67	29.2	40.2	0.726368
72006040348	0	1	73	15.1	21.3	0.70892
72006040349	1	1	73	39.6	26.3	1.5057
72006040352	1	1	66	25.6	24.5	1.0449
72006040354	0	1	81	18.9	33	0.572727
72006040355	1	1	86	16.5	23.1	0.714286
72006040356	1	1	68	28.8	31.6	0.911392
72006040357	0	1	79	14.4	20.4	0.705882
72006040358	0	1	70	19.8	32.2	0.614907
72006040359	0	1	67	17.9	24.2	0.739669
72006040360	0	1	73	5.6	32.1	0.174455
72006040363	0	1	75	22.7	28.5	0.796491
72006040364	0	1	72	19.8	21	0.942857
72006040365	1	1	78	23.5	37.8	0.621693
72006040366	0	1	74	15.4	18.1	0.850829
72006040367	0	1	72	41.2	47.4	0.869198
72006040368	0	1	83	10.2	27.7	0.368231
72006040370	0	1	75	21.8	31.9	0.683386
72006040371	1	1	83	17.2	27.5	0.625455
72006040373	0	1	74	25.7	32.4	0.79321
72006040376	1	1	62	14.2	19.8	0.717172
72006040377	0	1	80	15.3	26.6	0.575188
72006040378	0	1	74	21.9	24.9	0.879518
72006040379	0	1	79	18.4	25	0.736
72006040380	0	1	67	12.4	16.7	0.742515
72006040381	0	1	83	13.8	22.3	0.618834
72006040382	0	1	65	17.6	22.3	0.789238
72006040383	1	1	76	30.2	34.8	0.867816
72006040384	0	1	63	35.7	32.5	1.09846
72006040385	0	1	64	34.2	23.2	1.47414
72006040386	1	1	73	21.2	21.1	1.00474
72006040387	0	1	83	11.7	22.9	0.510917
72006040738	0	0	35	10.8	14.4	0.75
72006040813	1	1	84	15.6	24.4	0.639344
72006040815	0	1	82	11.2	20	0.56
72006040816	1	1	80	31.8	33	0.963636
72006040817	1	1	81	32	31.6	1.01266
72006040820	0	1	78	13.5	18.5	0.72973
72006040822	0	1	72	23.1	29	0.796552
72006040823	0	1	71	10.9	25.6	0.425781
72006040824	0	1	71	11.1	22.1	0.502262
72006040825	0	1	77	28	31.4	0.89172
72006040826	0	1	77	13.4	21.9	0.611872
72006040827	0	1	77	19.7	24.9	0.791165
72006040828	1	1	75	12.1	12.8	0.945312
72006040829	0	1	68	15.8	25.6	0.617188
72006040832	0	1	65	13.1	20.5	0.639024
72006040833	0	1	67	15.9	26.7	0.595506
72006040834	0	1	67	20.4	24.4	0.836066
72006040835	1	1	66	28.9	26.7	1.0824
72006040836	0	1	64	18	25.7	0.700389
72006040837	0	1	85	14.3	72.6	0.19697
72006040838	0	1	63	127.1	147	0.864626
72006040839	0	1	62	13.7	17.9	0.765363
72006040841	0	1	80	12.3	18.9	0.650794
72006040842	1	1	79	23.4	27	0.866667
72006040845	0	1	77	24.8	28	0.885714
72006040846	1	1	72	20.1	18.4	1.09239
72006040847	0	1	72	17	30.4	0.559211
72006040848	0	1	71	11.8	29.7	0.397306
72006040849	0	1	71	18.5	28.2	0.656028
72006040850	0	1	68	8.3	14.2	0.584507
72006040851	0	1	64	15	20.6	0.728155
72006040852	0	1	66	29.5	28.6	1.03147
72006040853	1	1	66	22.4	25.2	0.888889
72006040854	1	1	73	13.4	17	0.788235
72006040858	0	1	85	14.9	24.1	0.618257
72006040859	0	1	85	15.9	28.3	0.561837
72006040860	0	1	83	12.8	18	0.711111
72006040861	0	1	82	7.9	19.7	0.401015
72006040862	0	1	82	12.9	18.6	0.693548
72006040863	0	1	79	10.6	15.2	0.697368
72006040864	1	1	79	22.9	20.9	1.09569
72006040866	0	1	78	11.4	18.3	0.622951
72006040867	0	1	78	17.6	20.7	0.850242
72006040868	0	1	78	17.1	26.8	0.63806
72006040870	1	1	72	18	21.2	0.849057
72006040871	1	1	77	25.5	26.2	0.973282
72006040872	1	1	77	16.3	16.4	0.993902
72006040873	1	1	75	26.6	31.4	0.847134
72006040874	0	1	81	10.6	27.6	0.384058
72006040875	0	1	70	20.5	33	0.621212
72006040876	0	1	70	17.9	24.6	0.727642
72006040877	1	1	67	20.6	29.6	0.695946
72006040878	0	1	64	14.6	22.7	0.643172
72006040879	1	1	65	13.5	18	0.75
72006081360	0	0	41	9.6	19.5	0.492308
72006150048	1	1	51	19.1	22.1	0.864253
72006150049	1	1	36	35.8	27.3	1.31136
72006150050	1	1	34	30.6	22.2	1.37838
72006150052	0	0	33	10.7	18.1	0.59116
72006150053	0	0	57	17.2	23.8	0.722689
72006150054	0	0	30	13.8	18	0.766667
72006150055	0	0	39	9	16.9	0.532544
72006150057	0	0	41	11.4	16.6	0.686747
72006150349	0	1	59	11.8	13.9	0.848921
72006230235	0	0	32	11	15.7	0.700637
72006230236	0	0	34	15.6	23.1	0.675325
72006230237	0	0	38	13.9	15.8	0.879747
72006230238	1	0	58	19.7	18.1	1.0884
72006230565	0	0	29	6.9	15.4	0.448052
72006230567	0	0	42	19.6	17.3	1.13295
72006230569	1	0	42	27.3	19.8	1.37879
72006230571	0	0	38	7.5	12	0.625
72006230573	0	0	34	9.9	13.6	0.727941
72006230577	0	1	59	16.8	18	0.933333
72006230579	0	1	48	20.6	22.8	0.903509
72006230581	1	1	48	25.8	20.5	1.25854
72006230583	0	1	58	20.9	14.5	1.44138
72006230585	1	1	58	54.6	34	1.60588
72006230587	1	1	41	108.6	67.1	1.61848
72006230589	0	1	28	10.9	17.3	0.630058
72006230591	0	1	35	24.2	18.5	1.30811
72006230593	0	1	32	14.2	14.6	0.972603
72006230595	1	1	32	44.4	34.1	1.30205
72006230597	0	1	30	14.4	13.6	1.05882
72006230599	1	1	35	42.9	27.1	1.58303
72006230601	0	1	34	13.4	16.3	0.822086
72006230603	1	1	28	24.6	18	1.36667
72006230605	0	1	29	41.6	31	1.34194
72006240289	0	1	48	26	20.6	1.26214
72006240290	0	1	56	20.3	24.5	0.828571
72006240291	0	1	50	14	23.4	0.598291
72006240292	0	1	61	13.3	22.1	0.60181
72006240293	0	0	51	33.2	29.6	1.12162
72006240294	0	0	41	10.7	17.2	0.622093
72006240295	0	0	50	8.1	20.8	0.389423
72006240296	0	0	42	13.6	22.2	0.612613
72006242515	0	1	41	37.2	27.5	1.35273
72007031793	0	1	48	22.7	20.2	1.12376
72007061161	0	1	30	12.5	17.1	0.730994
72007061169	0	1	25	20	21.9	0.913242
72007061172	0	1	28	14.7	14.2	1.03521
72007061173	0	1	32	7.6	14.6	0.520548
72007061176	0	1	34	12.7	16.9	0.751479
72007061191	0	0	26	7.3	12.7	0.574803
72007061192	0	0	39	12	15	0.8
72007061195	0	0	36	8.9	19.8	0.449495
72007061197	1	1	27	21.4	19.2	1.11458
72007061199	0	1	28	9.9	16.2	0.611111
72007061204	0	1	27	26.4	24.3	1.08642
72007061205	1	1	34	32.5	28.5	1.14035
72007061206	1	0	28	38.9	27.2	1.43015
72007061209	0	0	33	19.5	17.7	1.10169
72007061213	0	0	25	5.9	15.3	0.385621
72007141747	0	1	29	10.1	17.2	0.587209
72007141748	1	1	39	69.2	28	2.47143
72007141749	1	1	39	123	48.2	2.55187
72007141773	0	1	35	17	16.7	1.01796
72007141774	0	0	35	30.4	23.8	1.27731
72007141776	0	0	28	9.1	15.1	0.602649
72007141780	0	0	36	16.3	16.4	0.993902
72007141785	0	0	43	7	19.2	0.364583
72007141790	0	0	34	10.3	12.4	0.830645
72007150342	0	0	35	6	14.7	0.408163
72007150345	0	0	27	16.7	21.4	0.780374
72007160284	0	1	27	40.5	28.9	1.40138
72007160298	1	1	25	54.4	24.3	2.23868
72007160300	0	0	32	15.5	11.5	1.34783
72007160301	0	0	33	8.4	12.3	0.682927
72007160302	1	1	36	26	19.6	1.32653
72007160304	0	1	26	9.3	13.5	0.688889
72007160309	1	1	25	45	24.9	1.80723
72007160311	0	0	31	11.6	12	0.966667
72007160312	0	0	31	7.1	13	0.546154
72007170050	1	1	48	20.1	20.3	0.990148
72007170051	0	1	59	21.2	19.2	1.10417
72007170052	0	1	56	16.9	20	0.845
72007170054	0	1	57	8.6	22	0.390909
72007170055	0	1	54	19.8	30.3	0.653465
72007170056	1	1	55	22.6	21.3	1.06103
72007170057	1	1	57	22.3	17.3	1.28902
72007170058	0	1	42	35.6	32.5	1.09538
72007170059	0	1	55	15.8	18.1	0.872928
72007170060	1	1	49	27.8	30	0.926667
72007170061	0	1	58	16.8	27.1	0.619926
72007170063	1	1	58	26.3	26.2	1.00382
72007170064	0	1	54	12.9	17.1	0.754386
72007170065	1	1	52	29	24.8	1.16935
72007170066	1	1	38	35	24.3	1.44033
72007170069	1	1	58	17.3	22.4	0.772321
72007170070	1	1	44	18.3	18.1	1.01105
72007170071	1	1	55	26	23.4	1.11111
72007170072	1	1	41	50.1	29.2	1.71575
72007170073	1	1	54	14.8	19.6	0.755102
72007170074	0	1	60	18.7	25.4	0.73622
72007170075	0	1	59	27.1	19.7	1.37563
72007170077	1	1	56	42.4	29.4	1.44218
72007170078	0	1	54	12.2	24.9	0.48996
72007170079	0	1	58	16.1	21.3	0.755869
72007170080	0	1	47	18.2	23.7	0.767932
72007170081	0	1	49	16.4	25.9	0.633205
72007170082	0	1	55	20	20.2	0.990099
72007170084	0	1	56	5.4	9.7	0.556701
72007170088	0	1	53	13.9	17.2	0.80814
72007170094	0	1	57	14.8	18.7	0.791444
72007170096	1	1	56	21.9	9.8	2.23469
72007170098	0	1	57	9.2	20.6	0.446602
72007170099	0	1	53	5.2	6.7	0.776119
72007170100	0	1	52	38	33.1	1.14804
72007170101	0	1	51	15.9	22.7	0.700441
72007170104	0	1	54	29.3	28.3	1.03534
72007170108	0	1	58	7.9	15	0.526667
72007170109	0	1	59	11.8	19.4	0.608247
72007170110	0	1	56	12.9	21.3	0.605634
72007170118	0	1	55	13.1	16.4	0.79878
72007170119	1	1	53	15.9	15.2	1.04605
72007170120	0	1	52	9.7	13.7	0.708029
72007170121	1	1	59	11.5	18.4	0.625
72007170122	0	1	27	16	20.2	0.792079
72007170123	1	1	31	147.8	75.8	1.94987
72007170124	0	1	42	39.5	28.1	1.40569
72007170125	1	1	47	31.5	20.9	1.50718
72007170126	1	1	36	40.8	31.6	1.29114
72007170127	1	1	39	52.5	30.4	1.72697
72007170128	0	1	58	18.1	20.6	0.878641
72007170129	1	1	56	26.3	21.3	1.23474
72007170130	0	1	55	11.1	18.6	0.596774
72007170131	0	1	34	19.5	23.1	0.844156
72007170132	0	1	55	16	20.9	0.76555
72007170133	1	1	32	51.4	27.4	1.87591
72007170134	0	1	33	9.6	16.6	0.578313
72007170135	0	1	52	19.6	18	1.08889
72007170136	0	1	33	13.7	18.1	0.756906
72007170137	0	1	49	14.6	16.6	0.879518
72007170138	1	1	41	22.1	16.7	1.32335
72007170139	0	1	44	18	17.8	1.01124
72007170140	0	1	59	14.6	22	0.663636
72007170141	1	1	57	76.4	35.8	2.13408
72007170142	0	1	55	15.1	19.5	0.774359
72007170143	1	1	46	78.8	55.4	1.42238
72007170144	1	1	57	22.4	22.2	1.00901
72007170192	0	1	54	10.6	14.9	0.711409
72007170193	0	1	48	17.3	15.3	1.13072
72007170194	1	1	38	58.8	27.9	2.10753
72007170999	0	1	26	23.1	23.1	1
72007171002	1	1	25	68.2	32.4	2.10494
72007171006	0	0	35	10.8	11.7	0.923077
72007171007	0	0	39	17.6	11.8	1.49153
72007171011	0	1	27	26.4	15.5	1.70323
72007171014	0	0	33	7.4	15	0.493333
72007290260	0	0	45	11.2	17.7	0.632768
72007290261	0	1	54	28.4	30.6	0.928105
72007290262	0	1	48	31.3	20.9	1.49761
72007290264	0	1	35	21.9	19.8	1.10606
72007290265	0	1	41	37.4	33.5	1.11642
72008030016	0	1	40	20.3	25.3	0.802372
72008030018	1	1	61	25.3	22.1	1.1448
72008030019	0	1	29	23.1	18	1.28333
72008030021	1	1	50	65.4	29.9	2.18729
72008030023	0	1	52	14.8	27	0.548148
72008030024	0	1	36	20	24	0.833333
72008030025	0	1	42	28.6	22	1.3
72008030026	1	1	41	12.6	14.8	0.851351
72008030027	0	1	61	42.7	29.4	1.45238
72008030029	0	1	38	13.1	20.8	0.629808
72008030030	0	1	44	25.6	25.8	0.992248
72008030031	0	1	47	16.2	19.1	0.848168
72008030032	1	1	44	41.7	26.3	1.58555
72008030033	0	1	55	18.4	14.2	1.29577
72008030036	0	1	35	22.9	19.5	1.17436
72008030037	1	1	58	85.9	40.6	2.11576
72008030040	1	1	35	26.7	30.6	0.872549
72008030041	1	1	39	34.7	25	1.388
72008030042	1	1	58	24	21.3	1.12676
72008030044	0	1	55	21.8	41.3	0.527845
72008030047	1	1	53	16.1	17.2	0.936047
72008030048	1	1	47	24.7	23.6	1.04661
72008030049	1	1	61	26.4	29.7	0.888889
72008030051	1	1	53	63.5	41.6	1.52644
72008030052	0	1	38	35.9	30.2	1.18874
72008030053	0	1	42	25.1	19.6	1.28061
72008030054	1	1	60	30	22.5	1.33333
72008030055	0	1	40	16.2	20.5	0.790244
72008030057	0	1	54	22.8	24.8	0.919355
72008030058	0	1	35	27.8	28.2	0.985816
72008030060	1	1	25	15.4	16	0.9625
72008030061	0	1	35	11.9	14.4	0.826389
72008030062	0	1	47	13.7	17.9	0.765363
72008030063	0	1	38	20.5	22.6	0.90708
72008030064	0	1	40	14	24.5	0.571429
72008030065	1	1	40	107.7	51	2.11176
72008030066	0	1	30	23.6	18.4	1.28261
72008030067	1	1	40	30.7	21.9	1.40183
72008030070	0	1	28	19.1	20.3	0.940887
72008030072	1	1	43	69.9	35.5	1.96901
72008030073	0	1	38	33.7	25.1	1.34263
72008030076	0	1	46	10.1	14.2	0.711268
72008030077	0	1	22	16	22.3	0.717489
72008030078	0	1	35	22	19.6	1.12245
72008030079	1	1	33	22.7	19.3	1.17617
72008030080	1	1	35	57	23.2	2.4569
72008030082	1	1	33	26.6	20.1	1.32338
72008030083	0	1	32	12.4	12.5	0.992
72008030084	0	1	39	26.8	18	1.48889
72008030085	0	1	47	12.8	23.4	0.547009
72008030086	1	1	45	21.7	20.6	1.0534
72008030087	0	1	38	18.1	21.6	0.837963
72008030088	1	1	31	35.1	24.6	1.42683
72008030089	1	1	30	87.2	48.8	1.78689
72008030091	1	1	40	102.2	47.3	2.16068
72008030092	0	1	31	8.7	14	0.621429
72008030093	1	1	38	16.4	15.8	1.03797
72008030094	1	1	39	34.5	34.3	1.00583
72008030095	0	1	27	15.1	16.3	0.92638
72008030096	1	1	37	75.2	36.8	2.04348
72008030099	0	1	42	13.1	17.5	0.748571
72008030100	0	1	37	16.7	19.3	0.865285
72008030104	0	1	42	44.3	36.1	1.22715
72008030105	1	1	51	30.9	29.8	1.03691
72008030107	0	1	41	16.8	23.4	0.717949
72008030108	1	1	32	33	19.9	1.65829
72008030109	0	1	48	12	19.8	0.606061
72008030110	1	1	30	104.8	52.7	1.98861
72008030112	1	1	35	24.7	21.2	1.16509
72008030113	0	1	32	41.2	30.6	1.34641
72008030114	1	1	47	22	21.3	1.03286
72008030115	1	1	59	14.8	13.3	1.11278
72008030119	0	1	37	12.3	16.3	0.754601
72008030120	0	1	27	19.4	25	0.776
72008030121	1	1	54	52.8	35.6	1.48315
72008030122	0	1	42	67.7	33.6	2.01488
72008030123	0	1	41	35.4	27.8	1.27338
72008030124	1	1	42	36.1	25.2	1.43254
72008030125	0	1	48	31.4	31.6	0.993671
72008030126	0	1	39	17.9	21.6	0.828704
72008030127	1	1	52	14.9	16.1	0.925466
72008030129	0	1	41	59.2	69.3	0.854257
72008030131	1	1	45	14.6	20.6	0.708738
72008030132	0	1	50	13.7	18.8	0.728723
72008030135	1	1	57	30.2	24.5	1.23265
72008030136	0	1	61	10.8	21.3	0.507042
72008030137	0	1	58	21.7	22.3	0.973094
72008030139	1	1	40	32.2	22.8	1.41228
72008030140	1	1	36	106.2	50.3	2.11133
72008030141	0	1	27	16.4	20.3	0.807882
72008030143	0	1	26	14.4	15.1	0.953642
72008030144	1	1	39	17.6	16.3	1.07975
72008030145	1	1	33	21.2	20.9	1.01435
72008030146	1	1	40	44.7	23.6	1.89407
72008030147	1	1	38	14.7	14.2	1.03521
72008030148	0	1	43	27.1	38.5	0.703896
72008030149	0	1	35	21.8	24.3	0.897119
72008030150	0	1	32	88.5	42.2	2.09716
72008030151	1	1	28	62.2	33.5	1.85672
72008030152	0	1	32	7.4	11.9	0.621849
72008030153	0	1	29	15.9	17	0.935294
72008030154	1	1	33	86.3	38.1	2.26509
72008030156	0	1	45	16.4	20.1	0.81592
72008030157	0	1	31	14.8	15.6	0.948718
72008030158	1	1	31	16.7	16.1	1.03727
72008030159	0	1	29	20.2	17.4	1.16092
72008030389	0	0	46	24.8	22.9	1.08297
72008050510	0	1	44	11.5	15.1	0.761589
72008050511	0	1	42	32.1	30.3	1.05941
72008050512	1	1	41	32.5	23.5	1.38298
72008050513	0	1	41	40	31.7	1.26183
72008050514	0	1	43	12.7	19.2	0.661458
72008050515	0	0	42	20.6	21.6	0.953704
72008050516	0	0	41	61.6	41	1.50244
72008050517	0	1	59	21.2	20.1	1.05473
72008070589	1	1	43	39.8	27.5	1.44727
72008100736	0	1	57	10.5	20.2	0.519802
72008100737	1	1	39	61.4	34.2	1.79532
72008100738	0	1	30	29.8	18.1	1.64641
72008100739	0	1	46	21.2	27.7	0.765343
72008100740	0	1	48	26.5	24.9	1.06426
72008100741	0	1	37	15.9	23.2	0.685345
72008100742	1	1	39	26.9	20.9	1.28708
72008100743	1	1	50	42.4	27	1.57037
72008100744	1	1	36	19.2	19.4	0.989691
72008100745	0	0	44	12.1	14.1	0.858156
72008100746	1	0	54	12.8	17.5	0.731429
72008100747	0	0	35	16.2	15	1.08
72008100748	0	0	33	9.1	12.4	0.733871
72008100749	1	0	57	46	47.3	0.972516
72008100751	0	0	53	12.7	23	0.552174
72008200471	0	1	61	23.2	18.2	1.27473
72008200472	0	1	54	22.2	23.8	0.932773
72008200474	0	1	49	34.2	36.8	0.929348
72008200475	1	1	55	30.5	22.1	1.38009
72008200476	0	1	35	37.6	27	1.39259
72008200477	1	1	31	28.7	18.3	1.56831
72008200478	0	1	35	12.7	13.9	0.913669
72008200479	1	1	33	31.5	23.6	1.33475
72008200480	0	1	77	23.1	29.6	0.780405
72008200481	0	1	79	11	17.6	0.625
72008200482	0	1	76	8.6	17.4	0.494253
72008200483	1	1	80	32.4	26.6	1.21805
72008200484	0	1	76	16.2	20.9	0.77512
72008200488	1	1	84	25.8	22	1.17273
72008200489	0	1	83	8.3	17	0.488235
72008200490	0	1	80	6.5	18.2	0.357143
72008200491	1	1	80	17.3	18.4	0.940217
72008200492	0	0	39	7.8	12.8	0.609375
72008200493	1	0	59	37.7	30.5	1.23607
72008200494	0	0	31	11.2	16.9	0.662722
72008200495	0	0	30	11.5	16.6	0.692771
72008200496	0	0	41	19.6	28	0.7
72008210428	0	1	39	20.2	19.7	1.02538
72008210429	0	0	30	7.8	13.9	0.561151
72008240284	0	1	49	22	25.3	0.869565
72008260687	1	1	67	48.8	39.3	1.24173
72008260688	1	1	54	20.9	16.7	1.2515
72008260689	0	1	62	14.4	27.9	0.516129
72008260690	1	0	53	17.6	17	1.03529
72008260691	0	0	36	11.1	13.7	0.810219
72008260692	0	0	46	17.4	19.2	0.90625
72008260693	0	0	53	9.1	17	0.535294
72008260694	0	0	53	18.8	20.9	0.899522
72008260695	0	0	53	13.3	15.3	0.869281
72008260696	0	0	43	16.6	13.1	1.26718
72008260697	0	0	39	13.6	17.3	0.786127
72009010229	1	1	50	23.3	21.1	1.10427
72009010262	0	1	86	14.1	26.7	0.52809
72009010263	0	1	44	17.2	20.7	0.830918
72009010264	0	1	37	14.3	21.2	0.674528
72009010265	0	1	30	64.8	44	1.47273
72009010266	1	1	41	69.2	48.9	1.41513
72009010267	0	1	29	19	18.8	1.01064
72009010268	0	1	29	16.1	17.5	0.92
72009010269	0	1	41	19.4	18.9	1.02646
72009010270	0	1	50	27.1	30.8	0.87987
72009010271	0	1	44	31.1	31	1.00323
72009010274	1	1	59	70.5	48.1	1.4657
72009010275	0	0	34	8.9	12	0.741667
72009010276	0	0	28	8.8	12.7	0.692913
72009010277	0	0	32	25.5	24.4	1.04508
72009010278	0	0	30	11.5	18.9	0.608466
72009010279	0	0	32	16.8	21.5	0.781395
72009100099	1	1	38	60	27.9	2.15054
72009100100	0	1	36	16.7	20.2	0.826733
72009100101	0	0	43	20.4	21	0.971429
72009100102	0	0	42	12.1	14.1	0.858156
72009100103	0	0	35	24.3	19.7	1.2335
72009100104	0	0	43	17.7	26.5	0.667925
72009100105	0	0	35	11.6	13.5	0.859259
72009100106	0	0	47	24.5	20.1	1.21891
72009100107	0	0	29	7	13.4	0.522388
72009100108	0	1	57	35	29	1.2069
72009100111	1	1	57	19.7	18.1	1.0884
72009100112	1	1	49	19.7	18.2	1.08242
72009100113	1	1	56	17.7	22.1	0.800905
72009100114	0	1	57	7	13.3	0.526316
72009100115	0	1	51	18.6	18.5	1.00541
72009111024	1	1	69	53.4	60.7	0.879736
72009160428	1	1	40	30.2	33.9	0.890855
72009160429	1	1	39	101.4	29.5	3.43729
72009160430	1	1	35	46.5	31.4	1.48089
72009160431	0	1	32	31.5	26.4	1.19318
72009160433	1	1	33	29.1	24.9	1.16867
72009160434	0	1	26	14.5	17.1	0.847953
72009160436	0	1	41	20.9	23.6	0.885593
72009160437	1	1	44	33.5	26	1.28846
72009160438	0	1	38	12.8	15.6	0.820513
72009160439	0	1	42	19.4	14.6	1.32877
72009160440	0	1	34	30.2	21.2	1.42453
72009160442	1	1	39	15.6	13.4	1.16418
72009160443	0	1	42	12.7	17.6	0.721591
72009160444	1	1	32	11.4	17.7	0.644068
72009160445	0	1	41	14.8	21	0.704762
72009160446	1	1	40	49.4	33.9	1.45723
72009160447	1	1	34	24	22	1.09091
72009160448	0	1	43	12.7	18.6	0.682796
72009160449	0	1	37	36.1	30.2	1.19536
72009160450	0	1	37	25.6	24	1.06667
72009160451	1	1	34	35	26.2	1.33588
72009160452	0	1	31	30.6	22	1.39091
72009160453	0	1	29	12.2	16.8	0.72619
72009160454	0	1	40	13.1	15.5	0.845161
72009160456	1	1	38	31.2	18.8	1.65957
72009160457	1	1	32	71.8	35.8	2.00559
72009160458	0	1	34	13.9	20.3	0.684729
72009160459	0	1	42	18.6	26.5	0.701887
72009160460	1	1	35	77.7	31.3	2.48243
72009160461	1	1	27	114.6	56.6	2.02473
72009160462	1	1	32	74.8	47.7	1.56813
72009160463	0	1	30	48.1	34.7	1.38617
72009160464	0	1	44	10.1	19.8	0.510101
72009160465	0	1	54	16.5	19.5	0.846154
72009160466	0	1	58	19.8	21.1	0.938389
72009160467	0	1	57	18.3	16.7	1.09581
72009160468	1	1	47	19.1	17.1	1.11696
72009160469	0	1	61	17.8	23.9	0.74477
72009160470	0	1	58	27	25.6	1.05469
72009160471	1	1	61	36.1	38.8	0.930412
72009160472	1	1	50	17.4	23.2	0.75
72009160473	0	1	47	12.6	16.9	0.745562
72009160474	0	1	51	19.4	24.4	0.795082
72009160475	0	1	49	14	18	0.777778
72009160476	0	1	57	12.9	16	0.80625
72009160477	1	1	53	25.8	21.5	1.2
72009160478	0	1	48	24	28.5	0.842105
72009160479	1	1	61	25	20.7	1.20773
72009160480	0	1	55	32	28.6	1.11888
72009160481	1	1	46	78.4	43.6	1.79817
72009160482	0	1	50	14.8	17.9	0.826816
72009160483	1	1	48	28.5	22.5	1.26667
72009160484	1	1	56	46.1	39.1	1.17903
72009160485	0	1	51	9.4	16.5	0.569697
72009160486	0	1	54	16.1	21.9	0.73516
72009160487	1	1	56	48.7	34.8	1.39943
72009160488	0	0	28	6.6	19.6	0.336735
72009160490	0	0	44	11.7	18.8	0.62234
72009160491	0	0	32	9.6	17.4	0.551724
72009160492	0	0	30	14	19.4	0.721649
72009160493	0	0	31	9.1	17.1	0.532164
72009160494	0	0	37	10.5	15.4	0.681818
72009160495	0	0	34	20	13.5	1.48148
72009160496	0	0	35	31.4	95.8	0.327766
72009160497	0	0	38	9.4	15.5	0.606452
72009160498	0	0	33	8.4	15.2	0.552632
72009160499	0	0	32	15.7	24	0.654167
72009160500	0	0	42	17.2	24.2	0.710744
72009160501	0	0	45	5.8	13.1	0.442748
72009160502	0	0	33	9.7	15.1	0.642384
72009160503	0	0	33	3.7	15.6	0.237179
72009160504	0	0	36	12.5	16.7	0.748503
72009160505	1	0	40	39.4	31.6	1.24684
72009160507	0	0	38	11.1	13	0.853846
72009160508	0	0	30	10	22.5	0.444444
72009160509	0	0	45	11.5	21.8	0.527523
72009160510	0	0	30	8.8	14.4	0.611111
72009160511	0	0	30	9.3	12.6	0.738095
72009160512	0	0	34	9.3	14.2	0.65493
72009160513	0	0	42	17.1	22.7	0.753304
72009160515	0	0	36	10.8	20.4	0.529412
72009160516	0	0	31	9.6	16.7	0.57485
72009160519	0	0	39	7.5	15.3	0.490196
72009160520	0	0	39	12.8	18.1	0.707182
72009160522	0	0	41	9.5	15.6	0.608974
72009160523	0	0	47	14.5	17.9	0.810056
72009160524	1	0	49	30	24.2	1.23967
72009160525	1	0	55	19.2	13.6	1.41176
72009160526	0	0	56	21	28.7	0.731707
72009160527	0	0	56	19	24.7	0.769231
72009160528	0	0	54	7.9	20	0.395
72009160529	0	0	55	15.3	22	0.695455
72009160530	1	0	56	95.1	96.9	0.981424
72009160531	1	0	51	20.6	20.8	0.990385
72009160532	0	0	55	96.9	46.1	2.10195
72009160533	0	0	49	8.1	16.1	0.503106
72009160534	0	0	55	28.2	21.4	1.31776
72009160535	0	0	49	16.8	25.9	0.648649
72009180184	0	0	37	28.6	19.6	1.45918
72009180185	0	0	39	9.2	14.1	0.652482
72009210352	0	1	40	19.5	18.6	1.04839
72009210354	0	0	41	21.3	23	0.926087
72009210355	0	0	40	10.1	15.6	0.647436
72009240161	1	1	58	31.3	24.5	1.27755
72009240162	0	1	67	34.2	46.3	0.738661
72009240163	0	1	58	16.1	16.8	0.958333
72009240164	0	0	68	16.7	22.4	0.745536
72009240165	0	0	54	13.2	20.5	0.643902
72009240166	0	0	58	146.9	120.5	1.21909
72009240463	0	1	45	32.9	25	1.316
72009240464	0	1	41	17.5	24	0.729167
72009240465	1	1	43	57	31.5	1.80952
72009240466	1	1	47	50.1	31.8	1.57547
72009240467	1	1	34	61.6	36.6	1.68306
72009240468	1	1	39	28.5	16.6	1.71687
72009240469	0	1	45	32.1	24.5	1.3102
72009240470	0	1	31	24.5	20.8	1.17788
72009240471	1	1	46	26.3	21.8	1.20642
72009240472	0	1	26	13.9	22.1	0.628959
72009240473	0	0	28	32.6	45.5	0.716484
72009240474	0	0	32	10	14.3	0.699301
72009240475	0	0	26	10.7	18.6	0.575269
72009240476	0	0	31	12.8	13.7	0.934307
72009240477	0	1	59	13.2	28.4	0.464789
72009240479	1	1	58	21.1	24.7	0.854251
72009240480	0	1	52	11.4	15.4	0.74026
72009240481	1	1	64	40.4	31.7	1.27445
72009240482	0	0	54	9.1	17.7	0.514124
72009240483	0	0	55	12.2	20.6	0.592233
72009240484	0	0	36	8.9	17.1	0.520468
72009240485	0	0	29	28.1	17.5	1.60571
72009280700	0	1	42	18.7	19.1	0.979058
72010090355	1	1	47	43.9	26.3	1.6692
72010090356	0	1	54	20.4	25.8	0.790698
72010090358	0	1	47	14.2	20.7	0.68599
72010090359	0	1	54	23.2	26.1	0.888889
72010090362	1	1	39	150.1	65	2.30923
72010100242	0	1	56	19.6	18.6	1.05376
72010100245	1	1	47	59.9	39	1.5359
72010100246	0	0	43	16	16.3	0.981595
72010142182	0	1	39	17.2	13.6	1.26471
72010142183	0	1	26	23.9	18.6	1.28495
72010142184	0	1	27	13.3	14.9	0.892617
72010142185	0	1	28	10.5	17	0.617647
72010142186	0	1	31	43	23.8	1.80672
72010142187	0	0	51	11.7	15.2	0.769737
72010142188	0	0	39	16.9	21.8	0.775229
72010142189	0	0	34	13.5	14.4	0.9375
72010142190	0	0	41	13	14.4	0.902778
72010142191	0	0	42	14.6	20.4	0.715686
72010142192	0	0	34	9.8	20	0.49
72010142193	0	0	36	15.1	19.7	0.766497
72010142194	0	0	26	10.8	13.4	0.80597
72010150447	0	1	32	28.8	26.4	1.09091
72010150448	1	1	40	108.2	81	1.3358
72010150980	0	0	49	28.8	29.6	0.972973
72010160313	1	1	39	233.8	88.9	2.62992
72010160314	1	1	60	38.4	26.2	1.46565
72010160315	0	1	51	19.4	17.1	1.1345
72010160316	0	1	29	22.3	21.1	1.05687
72010160317	0	1	43	36.2	28.7	1.26132
72010160318	0	1	52	28.2	25	1.128
72010160319	0	1	31	25.6	23.7	1.08017
72010160320	1	1	36	35.4	25.2	1.40476
72010160321	1	1	39	52.1	31.3	1.66454
72010160322	0	1	32	15	17.2	0.872093
72010160323	1	1	49	17.3	13.8	1.25362
72010160324	1	1	61	11.8	13.9	0.848921
72010160325	1	1	58	14.5	17.4	0.833333
72010160326	1	1	53	44.7	26.4	1.69318
72010160327	0	1	51	27.6	28.3	0.975265
72010160328	1	1	58	22.8	27.7	0.823105
72010160329	0	1	56	25.8	26.5	0.973585
72010160330	0	0	33	11.8	19.5	0.605128
72010160331	0	0	34	12.8	17.6	0.727273
72010160334	0	0	38	10	13.6	0.735294
72010160335	0	0	50	10	14.5	0.689655
72010160348	0	1	45	21.6	22	0.981818
72010160349	0	1	37	28.6	21.5	1.33023
72010160350	0	1	33	30.9	29.3	1.05461
72010160351	0	1	33	20.7	23.9	0.866109
72010160353	0	1	34	16.5	22.2	0.743243
72010160354	1	1	38	101.8	70.6	1.44193
72010160355	1	1	45	41.7	37.2	1.12097
72010160356	1	1	41	29.3	25.4	1.15354
72010160357	1	1	40	115.8	54.4	2.12868
72010160358	0	1	35	22.7	34.6	0.656069
72010160359	0	1	40	41.6	27.8	1.4964
72010160360	1	1	42	26.8	24.2	1.10744
72010160362	1	1	42	32	26.4	1.21212
72010160363	1	1	37	34.2	25.2	1.35714
72010160364	0	1	46	24.5	26.1	0.938697
72010160365	1	1	34	43.9	22.6	1.94248
72010160366	0	1	30	27.2	23.5	1.15745
72010160367	0	1	39	18	20	0.9
72010160368	1	1	45	37.1	29.5	1.25763
72010160369	0	1	59	14.4	19	0.757895
72010160370	1	1	44	16.9	17.3	0.976879
72010160371	0	1	44	17.5	22.5	0.777778
72010160372	1	1	45	27.9	26	1.07308
72010160373	0	1	42	13.5	21	0.642857
72010160374	0	1	45	20.3	20	1.015
72010160375	1	1	40	39.1	25.9	1.50965
72010160376	0	1	52	16.4	18.2	0.901099
72010160377	0	0	45	12.3	20	0.615
72010160378	0	0	43	18.8	17.6	1.06818
72010160379	0	0	42	8.5	17	0.5
72010160380	0	0	31	11.8	21.1	0.559242
72010190222	0	1	42	28.4	31.7	0.895899
72010190223	1	1	33	30.2	22.5	1.34222
72010190224	1	1	29	22.8	19.9	1.14573
72010190225	0	1	29	16.3	20.4	0.79902
72010190226	0	1	40	30.2	28.3	1.06714
72010190227	0	1	36	20.6	23.1	0.891775
72010190228	0	0	43	19.8	21.6	0.916667
72010190229	0	0	36	7.6	16.7	0.45509
72010190230	0	0	30	8.4	15.8	0.531646
72010190231	0	0	57	16.1	23.9	0.67364
72010190232	1	1	51	13.2	18	0.733333
72010190233	0	1	52	21.3	27.2	0.783088
72010190234	1	1	47	91	50.1	1.81637
72010190235	1	1	58	23.2	21.1	1.09953
72010190236	1	1	59	42	28.5	1.47368
72010190237	0	1	46	10.8	23.9	0.451883
72010190238	1	1	60	29.4	24.5	1.2
72010190239	1	1	57	31.3	25.5	1.22745
72010190262	1	1	48	29.8	23.7	1.25738
72010190263	0	1	50	27.9	21.8	1.27982
72010190264	1	1	55	19.7	23.7	0.831224
72010190265	0	1	63	21.2	21.8	0.972477
72010190266	0	1	42	32.6	24.1	1.3527
72010190267	1	1	35	49.1	27	1.81852
72010190268	1	1	59	29.8	19.9	1.49749
72010190269	0	1	54	26.1	23.2	1.125
72010190270	0	1	38	16.4	16.6	0.987952
72010190271	0	1	71	9	17.8	0.505618
72010190272	1	1	75	22.9	24.9	0.919679
72010190273	0	1	70	17.6	34.6	0.508671
72010190274	1	1	70	27.9	28.9	0.965398
72010190275	0	1	53	17.9	29.4	0.608844
72010190276	0	1	34	49.2	31.5	1.5619
72010190277	1	1	53	43.7	33.1	1.32024
72010190278	1	1	76	15.5	17.4	0.890805
72010190279	1	1	75	22.5	25.8	0.872093
72010190280	1	1	77	33.8	24.7	1.36842
72010190281	0	0	46	10.4	15.4	0.675325
72010190282	0	0	38	13.6	18.8	0.723404
72010190283	0	0	48	11.1	23.2	0.478448
72010190284	0	0	51	17	21.5	0.790698
72010190285	0	0	39	9.7	17.7	0.548023
72010190286	1	0	61	32.8	31.2	1.05128
72010190287	1	0	55	31	25.2	1.23016
72010190288	0	0	65	18.9	20.8	0.908654
72010190289	0	0	67	19.2	29.3	0.65529
72010190290	0	0	65	25.7	26.7	0.962547
72010190291	0	0	62	58.1	46.5	1.24946
72010190292	0	0	63	44.3	37.4	1.18449
72010190293	0	0	33	7.8	20.7	0.376812
72010190294	1	0	32	14.5	19.3	0.751295
72010190295	0	0	40	14.7	14.9	0.986577
72010190296	0	0	39	23.8	29.5	0.80678
72010190297	1	0	63	26.8	28.6	0.937063
72010190298	0	0	38	49.4	30.4	1.625
72010190299	0	0	37	7.6	15	0.506667
72010190300	0	0	31	8.3	13.2	0.628788
72010210150	0	0	42	11.7	13.7	0.854015
72010230126	0	1	39	26.8	21.8	1.22936
72010230128	1	1	36	26.9	27.9	0.964158
72010230129	1	1	43	21.8	19.1	1.14136
72010230130	0	1	42	18.7	20.8	0.899038
72010230131	1	1	42	30.6	21.5	1.42326
72010230132	1	1	26	51.7	30.1	1.71761
72010230133	0	1	32	17.1	20.3	0.842365
72010230136	1	1	33	41.4	32.1	1.28972
72010230137	0	1	33	35.8	32.4	1.10494
72010230138	1	1	36	36.8	24.7	1.48988
72010230139	1	1	31	29.8	29.2	1.02055
72010230140	1	1	45	32.1	25.2	1.27381
72010230141	1	1	39	72.2	33.4	2.16168
72010230142	1	1	40	88.9	36.9	2.40921
72010230143	1	1	43	27.2	22.3	1.21973
72010230144	1	1	40	58.4	32.9	1.77508
72010230145	0	1	28	14.1	25.4	0.555118
72010230146	0	1	45	22.8	20.7	1.10145
72010230147	0	1	36	18.8	20	0.94
72010230148	0	1	34	10	20.6	0.485437
72010230149	0	1	43	8.1	13.3	0.609023
72010230150	0	1	44	16	29	0.551724
72010230152	1	1	39	41.9	25.4	1.64961
72010230153	1	1	40	128.1	69.6	1.84052
72010230154	0	1	32	17.1	24.6	0.695122
72010230155	0	1	41	17.6	17.4	1.01149
72010230156	1	1	33	46	25.2	1.8254
72010230157	0	1	31	24.6	25.1	0.98008
72010230158	0	1	35	16.8	24.7	0.680162
72010230159	1	1	41	54.6	36.8	1.4837
72010230160	0	1	29	16.6	21	0.790476
72010230161	1	1	44	44.5	26.4	1.68561
72010230162	0	1	39	47.1	29.2	1.61301
72010230163	0	1	38	9.5	18.2	0.521978
72010230164	0	1	40	16.5	17.7	0.932203
72010230165	0	1	41	11.1	17.2	0.645349
72010230166	1	1	34	146.1	74.5	1.96107
72010230168	0	1	29	34.9	23.8	1.46639
72010230169	0	1	42	19.2	32.2	0.596273
72010230170	0	1	41	11.4	17.3	0.65896
72010230171	0	1	33	16.7	24.3	0.687243
72010230172	0	1	31	16.8	34.5	0.486957
72010230173	0	1	24	12.8	23.5	0.544681
72010230174	1	1	41	42	30.1	1.39535
72010230175	0	1	40	46.8	43.2	1.08333
72010230176	0	1	40	18.3	29.8	0.614094
72010230177	0	1	44	15.2	22	0.690909
72010230178	0	1	44	17.3	18.4	0.940217
72010230179	1	1	43	22.6	26.1	0.8659
72010230181	1	1	32	12.8	21.8	0.587156
72010230183	1	1	44	20.2	18	1.12222
72010230184	0	1	44	24.9	24.9	1
72010230185	1	1	39	67.5	40.3	1.67494
72010230186	1	1	37	45.2	22.8	1.98246
72010230187	1	1	30	56.8	25.5	2.22745
72010230188	0	1	26	28.8	25.6	1.125
72010230189	0	1	42	16	19.4	0.824742
72010230190	0	1	38	14.4	22.5	0.64
72010230191	0	1	37	18.6	13.9	1.33813
72010230192	1	1	43	36.8	27.1	1.35793
72010230194	0	1	33	13.7	19.5	0.702564
72010230195	0	1	37	34	26.7	1.27341
72010230196	0	1	31	13.9	18.8	0.739362
72010230198	0	1	34	39.7	32.1	1.23676
72010230200	0	1	41	27.3	22.4	1.21875
72010230201	0	1	24	62.1	35.2	1.7642
72010230203	0	0	35	13	12	1.08333
72010230204	0	0	30	10.5	12.8	0.820312
72010230205	0	0	39	12.3	21.4	0.574766
72010230206	1	0	34	58.3	36	1.61944
72010230207	0	0	32	7.7	13.6	0.566176
72010230208	0	0	42	14.3	33.5	0.426866
72010230209	0	0	31	9	18.2	0.494505
72010230210	0	0	40	10.6	20.4	0.519608
72010230211	0	0	39	6.5	16.2	0.401235
72010230212	0	0	37	10.9	15.1	0.721854
72010230213	0	0	39	10	16	0.625
72010230215	0	0	31	15.2	21.7	0.700461
72010230216	0	0	39	10.4	18.6	0.55914
72010230217	0	0	28	13.2	17.1	0.77193
72010230218	0	0	35	11.3	17.2	0.656977
72010230219	0	0	38	14.3	18.3	0.781421
72010230220	0	0	38	10.6	23.7	0.447257
72010230221	0	0	45	17.5	16.7	1.0479
72010230222	0	0	45	14.5	13.2	1.09848
72010230223	0	0	40	9	15.9	0.566038
72010230224	0	0	32	19.8	25.2	0.785714
72010230225	0	0	35	10.8	17.3	0.624277
72010230226	0	0	44	12	17.2	0.697674
72010230227	0	0	43	18.3	23.3	0.785408
72010230228	0	0	34	11.7	20.2	0.579208
72010230229	1	0	45	45.2	35.2	1.28409
72010230230	0	0	39	10.5	16.6	0.63253
72010230231	0	0	38	11.7	19.2	0.609375
72010230232	1	0	38	14.9	22.3	0.668161
72010230233	0	0	42	12	14.8	0.810811
72010230234	1	0	34	23.1	19.2	1.20313
72010230239	0	0	29	27.5	24.9	1.10442
72010230240	0	0	32	9.5	15.3	0.620915
72010230241	0	0	31	9.2	15.9	0.578616
72010230242	0	0	45	10	20.3	0.492611
72010230243	0	0	42	13.7	19	0.721053
72010230244	0	0	42	13.3	21.6	0.615741
72010230246	0	0	31	12.9	16.4	0.786585
72010230247	0	0	40	9	15.6	0.576923
72010230248	0	0	43	15.8	22.2	0.711712
72010230249	0	0	40	12.7	14.3	0.888112
72010230250	0	0	40	16.5	23	0.717391
72010230251	0	0	39	45.6	40.3	1.13151
72010230252	0	0	42	29.9	29.8	1.00336
72010230253	0	0	38	23.6	20.1	1.17413
72010230254	0	0	33	10.6	17.2	0.616279
72010230255	1	0	38	18.8	19.1	0.984293
72010230256	0	0	37	7.8	18.8	0.414894
72010230257	0	0	40	15.3	18.6	0.822581
72010230258	0	0	35	12.1	22.9	0.528384
72010230259	0	0	40	14.1	18.2	0.774725
72010230260	0	0	29	13.7	13	1.05385
72010230261	0	0	28	14.3	36.8	0.388587
72010230263	0	0	27	13.6	15	0.906667
72010230264	0	0	27	7.1	17.4	0.408046
72010230265	0	0	26	20.2	24.7	0.817814
72010230266	0	0	39	61.6	31.3	1.96805
72010230268	0	0	33	5.5	13.2	0.416667
72010230269	0	0	27	10.1	18.5	0.545946
72010230270	0	0	33	9.5	17	0.558824
72010230271	0	0	38	26.1	21.9	1.19178
72010230272	0	0	27	7.4	17.6	0.420455
72010230273	0	0	27	12	22.1	0.542986
72010230274	0	0	27	16.2	22.2	0.72973
72010230275	0	0	36	13.1	24.5	0.534694
72010230276	0	0	27	14.2	17.9	0.793296
72010230277	0	0	39	13.2	19.3	0.683938
72010230278	0	0	33	8.1	14.4	0.5625
72010230279	0	0	26	7.5	13.8	0.543478
72010230280	0	0	23	3.7	15.6	0.237179
72010230281	0	0	25	5.7	15.5	0.367742
72010230282	0	0	26	16.4	20.7	0.792271
72010231192	1	1	40	63.4	31.5	2.0127
72010231193	1	1	37	26.1	23.4	1.11538
72010231194	0	0	39	12.3	15.3	0.803922
72010231195	0	0	38	15.2	22.6	0.672566
72010260326	0	1	69	17.1	20.2	0.846535
72010260327	0	1	73	23.6	29.4	0.802721
72010260328	0	1	64	21.2	22.9	0.925764
72010260331	0	1	75	24.7	27.8	0.888489
72010260332	0	1	73	36.8	37.4	0.983957
72010260334	0	1	73	22.4	32.5	0.689231
72010260336	1	1	73	49.8	32	1.55625
72010260338	1	1	80	62.1	40.5	1.53333
72010260339	1	1	80	94.7	54.1	1.75046
72010260340	1	1	79	15.6	16.5	0.945455
72010260341	0	1	77	16.8	22.2	0.756757
72010260342	0	1	78	15.1	23.8	0.634454
72010260343	1	1	74	19.3	19	1.01579
72010260345	0	1	82	24.1	27.7	0.870036
72010260346	0	1	73	21	24.9	0.843373
72010260347	1	1	64	38.8	29.4	1.31973
72010260348	0	1	73	11.3	25.4	0.444882
72010260349	0	1	70	17.3	24.5	0.706122
72010260350	1	1	79	20.7	23.7	0.873418
72010260351	0	1	74	33	23.1	1.42857
72010260352	0	1	70	22.6	26.1	0.8659
72010260353	0	1	82	20.2	13.6	1.48529
72010260355	0	1	66	24.2	21.9	1.10502
72010260356	0	1	75	131.4	83.3	1.57743
72010260357	1	0	78	36.4	30.9	1.17799
72010260358	0	0	80	15.7	23.2	0.676724
72010260359	0	0	68	18.1	23.2	0.780172
72010260360	1	0	74	29.7	26.5	1.12075
72010260362	1	0	78	10.3	15.8	0.651899
72010260363	0	0	87	21.4	31.1	0.688103
72010260364	1	0	79	34.1	43.8	0.778539
72010260365	0	0	66	19.8	21.8	0.908257
72010260366	0	0	73	18.5	25.4	0.728346
72010260367	0	0	85	22.8	28.6	0.797203
72010260368	0	0	78	96	43.3	2.21709
72010260369	0	0	78	9	19.6	0.459184
72010260370	0	0	78	18.5	23.7	0.780591
72010260371	0	0	77	14.9	22.2	0.671171
72010260372	1	0	75	15.8	24	0.658333
72010260373	0	0	74	9.4	18.1	0.519337
72010260374	0	0	82	8.6	18.5	0.464865
72010260375	0	0	68	19.3	21.7	0.889401
72010260376	0	0	89	15.4	24.1	0.639004
72010260377	0	0	84	9.7	22	0.440909
72010260378	0	0	79	28.1	32.9	0.854103
72010260379	1	0	71	23.6	32.5	0.726154
72010260381	0	0	67	31.8	29.8	1.06711
72010260382	0	0	63	51.6	37.9	1.36148
72010260383	0	0	79	19.2	30	0.64
72010260384	0	0	64	86.7	67.5	1.28444
72010260385	0	0	86	70.9	40.7	1.74201
72010260386	1	0	83	15.4	20	0.77
72010260402	1	1	65	23.3	26.1	0.89272
72010260403	1	1	68	49.1	36.8	1.33424
72010271126	1	1	58	39.8	28	1.42143
72010271127	1	1	44	39.5	27.4	1.44161
72010271128	0	0	49	31.6	24.5	1.2898
72010271129	0	0	50	14.7	19.7	0.746193
72010280280	1	1	38	147.6	55.9	2.64043
72010280281	0	1	40	29	25.7	1.1284
72010280282	0	1	39	9.1	16.4	0.554878
72010280283	1	1	38	76.3	38.5	1.98182
72010280284	0	1	27	15.2	22	0.690909
72010280285	0	1	43	15.1	26.4	0.57197
72010280286	1	1	35	29.9	24.4	1.22541
72010280287	1	1	35	17.8	26.4	0.674242
72010280288	1	1	35	41.9	25.5	1.64314
72010280289	0	1	37	14.6	18.5	0.789189
72010280290	0	1	39	35.9	30.2	1.18874
72010280291	0	1	36	93.4	51.1	1.82779
72010280292	0	1	36	21.4	24.7	0.866397
72010280293	1	1	37	36.3	28.1	1.29181
72010280294	1	1	34	38.9	34.8	1.11782
72010280295	0	1	29	24.3	20.7	1.17391
72010280296	0	1	45	30.3	32.8	0.92378
72010280297	0	1	42	14.6	18.8	0.776596
72010280299	0	1	41	26.3	23.6	1.11441
72010280300	1	1	43	20.1	21.6	0.930556
72010280301	1	1	45	35.4	27	1.31111
72010280302	1	1	26	31.4	21.4	1.46729
72010280303	1	1	32	32	26.1	1.22605
72010280305	0	1	39	43.5	28.3	1.5371
72010280306	0	1	45	12.2	19.2	0.635417
72010280308	1	1	26	32.8	19.7	1.66497
72010280309	1	1	45	13.5	15.7	0.859873
72010280310	1	1	45	24.3	21.2	1.14623
72010280311	1	1	42	14.6	19.5	0.748718
72010280312	0	1	45	11	21	0.52381
72010280313	0	1	30	15.2	22.7	0.669604
72010280314	1	1	45	47.6	25.2	1.88889
72010280315	0	1	29	54.6	34.6	1.57803
72010280316	0	1	39	29.8	21.2	1.40566
72010280317	1	1	43	57.1	44.7	1.2774
72010280318	0	1	35	19.2	23.3	0.824034
72010280319	1	1	45	63.5	34.4	1.84593
72010280322	1	1	32	20.4	26.7	0.764045
72010280323	1	1	43	70.8	46.8	1.51282
72010280325	0	1	31	8.1	15.5	0.522581
72010280326	0	1	28	23.3	32.2	0.723602
72010280327	1	1	45	20.3	20.4	0.995098
72010280330	1	1	31	50.2	22.2	2.26126
72010280331	0	1	43	10.2	16.1	0.63354
72010280332	0	1	36	25.5	23.8	1.07143
72010280333	1	1	37	67.4	35.8	1.88268
72010280334	0	1	35	20.9	20.2	1.03465
72010280335	1	1	34	37.8	19.6	1.92857
72010280336	0	1	28	13.1	15.8	0.829114
72010280337	1	1	50	25.2	26.8	0.940299
72010280338	1	1	51	30.2	29	1.04138
72010280339	1	1	49	49	39.6	1.23737
72010280340	0	1	57	15.7	24.7	0.635628
72010280341	1	1	55	69.7	88.1	0.791146
72010280342	1	1	51	14.3	20	0.715
72010280343	1	1	52	54.4	44.2	1.23077
72010280344	0	1	59	45.5	30.5	1.4918
72010280345	0	1	54	24.4	13.1	1.8626
72010280346	0	1	60	22.8	27.5	0.829091
72010280347	1	1	47	27.7	28	0.989286
72010280348	0	1	47	22.7	28.8	0.788194
72010280349	1	1	58	26.4	31.4	0.840764
72010280350	0	1	57	23.8	23.3	1.02146
72010280351	1	1	50	16	17.7	0.903955
72010280352	0	1	58	13.8	21.6	0.638889
72010280353	0	1	57	21.5	21.2	1.01415
72010280354	1	1	48	27.2	27.7	0.981949
72010280355	1	1	56	32.2	21	1.53333
72010280356	1	1	55	16.2	18.2	0.89011
72010280357	1	1	58	32.8	24.3	1.34979
72010280358	0	1	51	18.7	21.1	0.886256
72010280359	0	1	47	60.7	45.6	1.33114
72010280360	0	1	49	28.9	33.2	0.870482
72010280361	0	1	59	17	22.8	0.745614
72010280362	0	1	57	23.6	23.7	0.995781
72010280364	1	1	48	26.3	25	1.052
72010280365	0	1	49	26.6	27.8	0.956835
72010280366	0	1	51	25.5	19.4	1.31443
72010280367	1	1	56	94.7	50.4	1.87897
72010280368	1	1	47	52.5	37.1	1.41509
72010280369	1	1	46	81.8	32.4	2.52469
72010280370	0	1	46	17.8	29	0.613793
72010280371	1	1	59	13	25.6	0.507812
72010280374	1	1	58	26.2	21.9	1.19635
72010280376	1	1	58	22.2	19.9	1.11558
72010280377	0	1	48	28.4	26.5	1.0717
72010280380	0	1	57	26.6	21.6	1.23148
72010280381	1	1	58	16.6	22.7	0.731278
72010280383	0	0	41	38	31.5	1.20635
72010280384	1	0	33	19.1	19.4	0.984536
72010280385	0	0	26	12.3	21.9	0.561644
72010280386	0	0	36	13.4	21.4	0.626168
72010280387	0	0	33	25.9	23	1.12609
72010280388	0	0	39	14.1	19.2	0.734375
72010280389	0	0	35	9.6	14	0.685714
72010280390	0	0	27	6.9	14	0.492857
72010280391	0	0	26	11.1	17.3	0.641618
72010280392	0	0	25	9.6	21.4	0.448598
72010280393	0	0	27	18.1	20.6	0.878641
72010280394	0	0	35	34.6	31.5	1.09841
72010280395	0	0	45	12.8	17.5	0.731429
72010280396	0	0	33	32.4	28	1.15714
72010280397	0	0	33	8.2	18	0.455556
72010280398	0	0	36	13.1	15.5	0.845161
72010280399	0	0	33	14.8	20	0.74
72010280400	0	0	39	12.7	17.8	0.713483
72010280401	0	0	39	18.1	19.1	0.947644
72010280403	0	0	37	22	25.7	0.856031
72010280404	0	0	40	18.7	21.9	0.853881
72010280406	0	0	37	13.7	17.9	0.765363
72010280407	0	0	34	9.4	16.4	0.573171
72010280408	0	0	39	23.3	36.1	0.645429
72010280409	0	0	33	12.6	18.9	0.666667
72010280410	1	0	40	15.2	15.1	1.00662
72010280411	0	0	34	9	18.8	0.478723
72010280412	0	0	28	11.8	18.5	0.637838
72010280414	0	0	26	22	21.2	1.03774
72010280415	0	0	37	14.5	18.8	0.771277
72010280416	0	0	36	11.6	21	0.552381
72010280417	0	0	37	18.4	22.6	0.814159
72010280418	0	0	36	13	14.8	0.878378
72010280419	0	0	29	11	20.1	0.547264
72010280420	0	0	30	18.8	21	0.895238
72010280421	0	0	31	9.8	14.2	0.690141
72010280422	0	0	42	25	21	1.19048
72010280423	0	0	32	20.2	24.8	0.814516
72010280424	0	0	32	9	16.5	0.545455
72010280425	1	0	33	13.7	17.6	0.778409
72010280426	0	0	33	6.8	15	0.453333
72010280427	0	0	54	13.7	22.4	0.611607
72010280428	0	0	46	11.9	18.7	0.636364
72010280429	0	0	48	12.2	21.4	0.570093
72010280430	0	0	52	36	36.6	0.983607
72010280431	0	0	46	19.2	30.1	0.637874
72010280432	0	0	51	26	19.6	1.32653
72010280433	0	0	55	12.9	20.1	0.641791
72010280434	0	0	53	10.3	18.8	0.547872
72010280435	0	0	49	14.7	21.1	0.696682
72010280437	0	0	50	21	18.9	1.11111
72010280438	0	0	48	32	24.9	1.28514
72011040084	0	1	39	34.9	28.2	1.23759
72011040085	0	1	40	25.3	19.8	1.27778
72011040086	0	1	26	25.6	20	1.28
72011040087	1	1	43	27.8	27.3	1.01832
72011040088	1	1	40	45.7	35.4	1.29096
72011040089	0	1	31	29.1	23.5	1.2383
72011040090	0	1	38	25	23.8	1.05042
72011040091	0	1	37	19.1	19.5	0.979487
72011040092	0	1	29	18.6	25.9	0.718147
72011040093	1	1	26	34.5	22.4	1.54018
72011040094	0	1	32	33.3	26.7	1.24719
72011040095	1	1	29	45.2	21.2	2.13208
72011040097	1	1	25	73.4	91.3	0.803943
72011040098	1	1	36	107.8	59.2	1.82095
72011040099	0	0	41	22.2	23.1	0.961039
72011040100	1	0	40	11.9	17.1	0.695906
72011040101	0	0	35	8.4	19	0.442105
72011040102	0	0	49	10.8	19.4	0.556701
72011040103	0	0	31	44.2	33.3	1.32733
72011040104	0	0	29	10.4	17.3	0.601156
72011040105	0	0	37	14.2	17.1	0.830409
72011040107	0	0	26	7.5	15.2	0.493421
72011040108	1	0	31	48.3	25.7	1.87938
72011040109	1	0	38	22	17.7	1.24294
72011040110	0	0	29	14	14	1
72011040111	0	0	44	17.1	15.1	1.13245
72011040112	0	0	34	26.8	25.7	1.0428
72011040113	0	0	28	10.5	16.9	0.621302
72011040114	0	0	35	22.8	29.3	0.778157
72011040115	0	0	35	13.1	24.7	0.530364
72011040116	0	0	37	24.8	29.9	0.829431
72011040117	0	0	33	13	17.2	0.755814
72011040118	0	0	27	12.9	16.7	0.772455
72011040119	0	0	31	25.1	27.9	0.899642
72011040120	0	0	33	9.6	17.7	0.542373
72011040121	0	0	40	9.1	17.2	0.52907
72011040122	0	0	32	12.1	16.8	0.720238
72011040123	1	0	53	23.2	20.6	1.12621
72011040124	0	0	20	8.3	19.7	0.42132
72011040127	1	1	50	33.8	29.1	1.16151
72011090198	0	1	76	15.8	23.8	0.663866
72011090199	0	1	79	14.2	29.9	0.474916
72011101516	0	1	33	38.3	25.5	1.50196
72011101517	1	1	36	22.1	16.6	1.33133
72011101518	1	1	24	56.4	28.5	1.97895
72011101519	0	0	24	10.2	18.4	0.554348
72011101520	0	0	26	7.8	13.8	0.565217
72011101521	0	0	22	19.3	22.4	0.861607
81912310068	1	1	33	46.8	27.3	1.71429
82001200078	0	1	49	18.8	14.8	1.27027
82003270098	1	1	57	19.2	17.9	1.07263
82004180101	0	1	34	29.5	27.5	1.07273
82004230495	0	0	46	32.5	34.7	0.936599
82005030001	0	1	68	8.4	17.4	0.482759
82005030002	0	0	65	26.8	39	0.687179
82005070123	0	1	38	38.1	29.2	1.30479
82005070183	0	0	38	17	16.4	1.03659
82005140602	1	1	37	24.8	20	1.24
82005160088	0	0	34	11.4	18	0.633333
82005250515	0	0	54	22.3	22.7	0.982379
82006090074	0	0	43	10	19.2	0.520833
82006110115	0	0	42	9.8	18.9	0.518519
82006160933	0	0	33	11.5	21.4	0.537383
82007010437	1	1	66	18.7	23.6	0.792373
82007010441	0	1	40	10.7	14.7	0.727891
82007020234	0	0	29	16.7	19.6	0.852041
82007024278	0	1	29	15	24.6	0.609756
82007024279	1	1	57	17.2	18.4	0.934783
82007070125	0	0	32	13.8	19.9	0.693467
82007070319	0	1	61	13.5	13.9	0.971223
82007101083	0	1	33	22.6	18.1	1.24862
82007200067	0	1	57	38.4	28.4	1.35211
82007200070	0	0	33	14.7	19.7	0.746193
82007220321	0	0	41	13.1	13.6	0.963235
82007240646	0	0	51	19.6	24.6	0.796748
82007260003	1	1	48	35.4	27.7	1.27798
82007300251	0	1	27	16.9	14	1.20714
82007300367	1	1	28	93.7	35.2	2.66193
82007310207	0	0	40	12.7	19.7	0.64467
82007310220	1	0	66	18.1	18.8	0.962766
82007310548	0	0	32	14.1	18.1	0.779006
82008030461	0	0	61	23.5	25.7	0.914397
82008030462	1	1	58	42.3	25.3	1.67194
82008050213	0	0	30	12.5	15.4	0.811688
82008050533	1	1	53	39.6	21.7	1.82488
82008070470	0	0	60	11	15.8	0.696203
82008070476	0	1	61	20	32.2	0.621118
82008080269	1	1	47	31.2	19.6	1.59184
82008180408	1	1	28	78.9	34.7	2.27378
82008180447	0	1	43	26	17.3	1.50289
82008280211	1	1	39	33.3	26.1	1.27586
82009040064	0	1	51	18.5	17.6	1.05114
82009050133	1	1	38	32.7	27.1	1.20664
82009070967	0	0	41	15.2	18.5	0.821622
82009090030	1	1	34	46.9	21.8	2.15138
82009110136	0	1	41	23	19	1.21053
82009130004	1	1	45	22.4	21.7	1.03226
82009170061	0	0	30	16.7	16.1	1.03727
82009180179	0	1	41	21.2	19.9	1.06533
82009220145	0	1	54	7.8	15	0.52
82009220146	0	0	52	14	20.3	0.689655
82009230177	0	1	19	22.5	22.9	0.982533
82009270070	0	0	56	16.9	17.7	0.954802
82009300091	0	0	57	19.6	27.8	0.705036
82009300094	1	0	75	26	30.9	0.841424
82010020003	0	0	56	19.8	22.5	0.88
82010060004	0	1	65	28.7	25.6	1.12109
82010090511	0	1	52	18.6	22	0.845455
82010100111	0	1	28	15.2	18.1	0.839779
82010100259	0	1	32	22.6	25	0.904
82010100260	0	0	32	27.6	24.2	1.1405
82010100339	0	0	65	23.6	21.7	1.08756
82010120178	0	1	37	32.2	18.5	1.74054
82010120184	1	1	69	10.8	16.4	0.658537
82010120185	0	0	64	21.9	22.2	0.986486
82010130094	0	0	68	12.6	18	0.7
82010142145	1	1	40	18.7	22.6	0.827434
82010190208	0	1	38	14	18.5	0.756757
82010260389	0	1	82	15.7	23.4	0.67094
82010270322	0	1	72	24.8	27.1	0.915129
82010300155	1	1	45	27.1	25.5	1.06275
82010310085	0	0	52	14.8	17.6	0.840909
82011010001	0	0	38	11.8	17.7	0.666667
82011030134	0	1	28	14.3	22.6	0.632743
82011030327	1	1	31	61.7	35.1	1.75783
82011030333	0	0	45	11.1	19.4	0.572165
82011030988	0	1	57	9.7	21.2	0.457547
82011040081	1	1	41	25.8	24.9	1.03614
82011050570	0	1	74	12.5	20	0.625
82011060195	1	1	58	50.1	24.6	2.03659
82011090220	0	1	63	14.9	18.9	0.78836
82011101623	0	1	43	21.2	22.9	0.925764
82011101624	0	0	39	6.5	12.5	0.52
82011101627	1	1	48	30.8	28.5	1.0807
82011101628	0	0	46	7.7	15.2	0.506579
82011101630	0	1	68	14.6	22	0.663636
82011101631	0	0	65	9.1	17.6	0.517045
82011120541	0	1	50	96.3	50.1	1.92216
82011130020	0	0	54	11.5	15.8	0.727848
82011140199	0	1	40	16	27.8	0.57554
82011200155	0	1	33	25.5	25.6	0.996094
82011200157	0	1	34	46.7	25.6	1.82422
82011230536	0	1	34	46.8	26	1.8
82011240318	1	1	66	46.9	32	1.46562
82011260448	0	0	26	18.4	22.8	0.807018
82012020314	0	1	59	27.3	35.6	0.766854
82012050681	1	1	52	24.4	21.9	1.11416
82012080100	0	0	28	10.9	19	0.573684
82012110322	0	0	40	14.2	20.1	0.706468
82012110343	0	1	30	42.6	30.5	1.39672
82012130003	0	1	47	48.9	49	0.997959
82012160126	0	0	57	21.3	32	0.665625
92003300080	1	0	41	17.6	18.1	0.972376
92004180095	0	1	70	23.1	25.5	0.905882
92004210903	0	1	43	10.9	13.9	0.784173
92004280944	1	1	42	27.9	21.8	1.27982
92005190479	1	0	52	51.3	36.2	1.41713
92005190480	0	0	25	10.4	13.3	0.781955
92005190481	1	0	78	30.6	29.8	1.02685
92005210001	1	1	49	66.9	32	2.09063
92006030469	0	0	44	29.6	21.5	1.37674
92006030470	0	1	44	18.1	19	0.952632
92006080438	0	1	55	23.5	19.1	1.23037
92006130002	1	1	53	20.9	23.2	0.900862
92006160928	0	1	40	26.3	25.4	1.03543
92006190005	0	1	40	31	25.3	1.2253
92006190006	0	0	38	15.6	20.2	0.772277
92006190007	0	1	44	10.7	20.5	0.521951
92006190009	1	1	41	52.4	32.4	1.61728
92006240085	1	1	48	40.9	27.4	1.4927
92006240091	0	0	49	12	22.4	0.535714
92006240280	0	1	60	22	26.2	0.839695
92006240853	0	0	51	24.7	24.7	1
92006240854	0	0	50	17	20.9	0.813397
92006240855	0	0	47	14.8	16.5	0.89697
92006281197	0	1	42	49.7	32.6	1.52454
92006290022	0	1	58	10.4	20.9	0.497608
92007020001	1	1	54	56.9	39.5	1.44051
92007040034	0	0	50	21.1	22.8	0.925439
92007061101	1	0	56	32.6	27.2	1.19853
92007200109	1	1	68	25.5	16.9	1.50888
92007200112	0	0	61	26.1	30.9	0.84466
92007230072	1	1	53	78.8	64.1	1.22933
92007230074	0	0	50	11.2	14.5	0.772414
92007230075	0	0	50	41.1	29.3	1.40273
92007230084	1	1	54	18.8	19.2	0.979167
92007230089	0	0	65	12.4	26	0.476923
92007230093	0	1	66	31.2	36.8	0.847826
92007230096	1	1	45	20.1	21.2	0.948113
92007240092	0	1	27	24.9	17.4	1.43103
92007250006	0	0	46	12.3	18.6	0.66129
92007280205	0	1	46	40.7	25.7	1.58366
92007280208	1	1	42	21	20.9	1.00478
92007290166	0	0	46	33.3	16.9	1.97041
92008010001	0	0	61	25.6	26.4	0.969697
92008010002	0	1	61	11	21.8	0.504587
92008040054	0	1	47	17.8	21.3	0.835681
92008040057	0	0	40	9.6	17	0.564706
92008100021	0	1	50	47.2	39.9	1.18296
92008100022	0	0	49	28	23	1.21739
92008100215	0	1	48	7.9	9	0.877778
92008110090	1	1	71	44.4	30.2	1.4702
92008170456	0	0	37	12	18.3	0.655738
92008170464	0	1	32	25.8	16.5	1.56364
92008171216	0	0	48	10.4	19.5	0.533333
92008171217	0	0	50	24	28.3	0.848057
92008180185	0	0	53	16.8	18.7	0.898396
92008180441	1	1	53	16.1	25.3	0.636364
92008190117	0	0	55	12.1	20.8	0.581731
92008190516	0	0	42	7.4	14	0.528571
92008190517	0	0	53	21.7	24.2	0.896694
92008240409	0	0	68	22.8	24.7	0.923077
92008240417	0	1	53	24.8	29.4	0.843537
92008240420	0	0	52	28.2	31.1	0.906752
92008240421	0	1	69	36.2	29.6	1.22297
92008270013	0	0	40	16.1	15	1.07333
92008290004	1	1	56	34.2	28.6	1.1958
92008290005	0	0	56	18.8	19.9	0.944724
92008290006	0	1	51	12.2	15.1	0.807947
92009010327	0	0	32	15.6	20.9	0.746411
92009010328	0	1	34	39.1	28.2	1.38652
92009020137	1	1	56	22	22.9	0.960699
92009030187	0	0	37	14.5	21.2	0.683962
92009070496	0	1	72	14.8	26.1	0.56705
92009070497	0	0	68	9	18.6	0.483871
92009080208	0	1	32	17	15.2	1.11842
92009090170	0	1	61	18.9	34.7	0.544669
92009100271	1	0	44	21	19.6	1.07143
92009100272	0	1	45	15.9	18.5	0.859459
92009150002	0	1	56	12.2	18.2	0.67033
92009150003	1	0	56	17.1	25.4	0.673228
92009170070	0	0	26	14.4	18.9	0.761905
92009170193	0	0	37	11.6	17.8	0.651685
92009170195	0	0	32	19.7	25.7	0.766537
92009180145	0	0	24	15.3	19.6	0.780612
92009220001	0	1	39	35.8	29.5	1.21356
92009220002	0	1	37	13.8	13.2	1.04545
92009220012	0	1	35	33.4	23.9	1.39749
92009220020	1	1	36	63	50.6	1.24506
92009220021	0	0	38	15.1	20.6	0.73301
92009300069	0	0	52	30	28.7	1.0453
92009300071	0	1	55	5.2	20.6	0.252427
92010090031	0	0	49	13.9	17.7	0.785311
92010100044	0	1	48	20.5	23.4	0.876068
92010100045	0	0	44	47.8	83.5	0.572455
92010100085	1	1	76	12.9	23.8	0.542017
92010130329	0	1	48	20.9	23.4	0.893162
92010160029	1	1	35	87.5	26.2	3.33969
92010160387	0	1	35	17.1	20.1	0.850746
92010160393	1	0	58	23	21.8	1.05505
92010160508	1	1	28	49.3	37	1.33243
92010170023	1	0	58	17	18.2	0.934066
92010190140	1	1	46	87.5	56.7	1.54321
92010200121	1	1	34	89.1	32.2	2.76708
92010221217	0	1	61	22.6	22.2	1.01802
92010221596	0	0	64	27	25.8	1.04651
92010221597	0	0	67	13.6	22.7	0.599119
92010230001	0	1	63	41.2	32.1	1.28349
92010230112	0	0	67	11.4	17	0.670588
92010230314	0	1	51	18	22.8	0.789474
92010260001	1	0	68	16	22.1	0.723982
92010260002	1	1	68	28.9	32.8	0.881098
92010260036	1	1	43	86.4	36.4	2.37363
92010290248	1	0	66	26.3	28.9	0.910035
92011040280	1	1	54	34.5	27.7	1.24549
92011060219	0	1	32	36.2	28.7	1.26132
92011090046	0	1	26	45	26.2	1.71756
92011090195	0	0	48	21.4	22.2	0.963964
92011101604	1	1	43	80.6	34.7	2.32277
92011120001	0	1	59	13.8	22	0.627273
92011120212	0	0	58	14.6	21.2	0.688679
92011130159	1	1	31	33.9	17.7	1.91525
92011160041	1	1	50	34.2	31.1	1.09968
92011170380	0	1	49	15.8	17.8	0.88764
92011180018	1	1	30	78.5	38.1	2.06037
92011230140	0	0	63	17.2	24.1	0.713693
92011230206	0	1	58	29.2	17.4	1.67816
92011230354	1	1	42	175.1	118.6	1.47639
92011230355	0	1	41	29.1	29.6	0.983108
92011240582	1	1	32	32.3	28.2	1.14539
92011270070	1	1	55	16	21.9	0.730594
92011270584	0	1	63	17	19.7	0.862944
92011280016	1	1	49	20.6	21.3	0.967136
92011300104	0	1	57	29.6	25.2	1.1746
92012010016	0	1	42	13.8	20.6	0.669903
92012010102	0	0	74	77.9	97.9	0.79571
92012010103	1	1	76	19.4	20.8	0.932692
92012010105	1	0	79	18.4	22.1	0.832579
92012010107	0	1	84	13.1	19.5	0.671795
92012010108	0	0	45	35.2	47.7	0.737945
92012020018	1	1	42	39.4	24.4	1.61475
92012020019	1	1	44	54.9	37.3	1.47185
92012030045	0	0	60	26	24.2	1.07438
92012050022	0	0	40	15.7	21.5	0.730233
92012080103	0	0	39	12.1	16.5	0.733333
92012100073	0	1	41	47.8	28.9	1.65398
92012110307	0	0	37	16.2	20.7	0.782609
92012180013	0	1	32	35.4	23	1.53913
92012180041	0	1	50	17.2	19.4	0.886598
92012250018	1	1	39	91.5	44.4	2.06081
92012280372	1	1	33	69.2	29.5	2.34576
